# Supplementary material for: Untapped Mycobiota: A Scoping Review of Endophytic Fungi in Medicinal Plants from Malaysia
Source: J Fungi (Basel). 2026 Jul 5;12(7):494. doi: 10.3390/jof12070494 (PMC13412894; doi:10.3390/jof12070494)
Supplement: Supplementary file 1 [file jof-12-00494-s001.zip]

Archive with 1 entries (1 files):
- jof-4382041-supplementary.pdf
